# Supplementary material for: A COVID-19 Silver Lining—Decline in Antibiotic Resistance in Ischemic Leg Ulcers during the Pandemic: A 6-Year Retrospective Study from a Regional Tertiary Hospital (2017–2022)
Source: Antibiotics (Basel). 2023 Dec 29;13(1):35. doi: 10.3390/antibiotics13010035 (PMC10812686; doi:10.3390/antibiotics13010035)
Supplement: Supplementary file 1 [file antibiotics-13-00035-s001.zip]

Archive with 1 entries (1 files):
- antibiotics-2714416-supplementary.pdf
